# Supplementary material for: Sensory impairment reduces money sharing in the Dictator Game regardless of the recipient’s sensory status
Source: PLoS One. 2020 Mar 23;15(3):e0230637. doi: 10.1371/journal.pone.0230637 (PMC7089535; doi:10.1371/journal.pone.0230637)
Supplement: S2 Data — (XLSX) [file pone.0230637.s002.xlsx]

## Sheet: Arkusz1
ID	Type_of_sensory_impairment_0deafness_1blindness	Sensory_impirment_0no_1yes	Onset_of_sensory_impairment_1control_2early_3late	the_sensory_status_recipient_0control_1sensory impaired	Age	SES	Education	Offer
G001	1	1	2	0	20	4	12	2
G003	1	1	2	1	22	4	12	0
G004	1	1	3	1	27	3	17	10
G005	1	1	3	1	26	3	12	10
G011	1	1	2	1	46	3	11	5
G012	1	1	2	1	34	3	13	10
G013	1	1	2	1	24	4	12	4
G014	1	1	3	1	37	2	13	0
G018	1	1	2	1	31	3		5
G025	1	1	2	0	28	3	14	10
G026	1	1	2	0	47	3	14	3
G027	1	1	2	0	50	2	11	3
G028	1	1	2	0	38	2	11	10
G029	1	1		0	32	4	12	5
G030	1	1	2	1	47	1	11	6
G031	1	1	2	1	50	4	13	3
G032	1	1	2	0	27	3	15	3
G033	1	1	2	0	19	5	12	0
G034	1	1	2	0	53	3	11	10
G035	1	1	2	0	49	3	13	3
G036	1	1	2	0	36	3	16	5
G037	1	1	2	0	44	3	14	3
G038	1	1	2	0	42	3	11	9
G039	1	1	2	0	21	2	12	0
G041	1	1	2	0	17	3	10	6
G042	1	1	2	0	22	3	12	10
G043	1	1	2	0	37	3	13	10
G046	1	1	2	1	41	3	11	4
G047	1	1	2	1	20	3	13	5
G048	1	1	3	1	22	3	16	4
G049	1	1	3	1	22	3	13	5
G050	1	1	2	1	17	3	11	5
G052	1	1	2	0	19	4	12	6
G054	1	1	2	1	20	4	15	9
G057	1	1	2	1	20	3	12	3
G058	1	1		0	19	4	12	4
G059	1	1	2	0	18	3	10	5
G060	1	1	2	1	18	5	10	0
G061	1	1	3	1	19	4	12	3
G064	1	1	2	1	21	2	14	0
G065	1	1	2	1	20	4	11	10
G066	1	1	2	1	19	4	12	5
G070	1	1	3	1	19	3	10	3
G072	1	1	2	1	18	3	11	10
G073	1	1	2	1	19	3	12	6
G076	1	1	2	0	17	3	10	0
G077	1	1	2	1	18	4	11	6
G078	1	1	2	0	16	3	10	5
G080	1	1	2	0	16	3	11	10
G081	1	1	3	1	18	3	11	10
G082	1	1	2	1	23	3	17	10
G083	1	1	2	1	19	3	12	10
G084	1	1	2	1	43	3	19	5
G085	1	1	2	0	37	3	19	5
G086	1	1	2	1	41	3	19	10
G087	1	1	2	1	38	4	20	5
G044	1	1	2	0	39	2	18	10
G045	1	1	2	0	40	3	14	5
NG001	1	0	1	0	22	4	14	6
NG002	1	0	1	1	22	4	15	10
NG003	1	0	1	1	47	5	14	10
NG004	1	0	1	1	22	3	14	2
NG005	1	0	1	1	23	3	16	5
NG006	1	0	1	0	22	4	12	10
NG007	1	0	1	0	19	4	12	5
NG008	1	0	1	0	23	3	15	10
NG009	1	0	1	1	23	4	14.5	7
NG010	1	0	1	0	24	4	16	10
NG011	1	0	1	1	22	3	15	5
NG012	1	0	1	0	34	4	17	5
NG013	1	0	1	1	24	3	16	6
NG014	1	0	1	1	26	3	19	4
NG015	1	0	1	0	27	4	18	10
NG016	1	0	1	0	23	3	15	8
NG017	1	0	1	0	25	4	16	1
NG018	1	0	1	0	19	4	13	3
NG019	1	0	1	0	21	4	14	6
NG020	1	0	1	0	25	5	16	6
NG021	1	0	1	0	21	4	14	10
NG022	1	0	1	0	22	4	15	5
NG023	1	0	1	0	26	4	20	5
NG024	1	0	1	0	23	3	15	6
NG025	1	0	1	0	23	3	13	10
NG026	1	0	1	0	23	4	15	5
NG027	1	0	1	0	20	4	13	10
NG028	1	0	1	0	23	3	16	10
NG029	1	0	1	0	19	4	12	5
NG030	1	0	1	0	34	4	15	5
NG031	1	0	1	1	36	4	17	10
NG032	1	0	1	1	26	4	17	5
NG033	1	0	1	0	45	3	12	5
NG034	1	0	1	0	42	4	13	10
NG035	1	0	1	1	42	3	19	10
G088	1	1	2	1	41	3	11	5
G089	1	1	2	1	41	4	10	10
G090	1	1	2	0	38	4	11	5
G091	1	1	2	0	26	3	17	10
G092	1	1	2	0	32	4	12	10
G093	1	1	2	1	33	4	11	5
G094	1	1	2	0	33	4	11	10
G095	1	1	2	1	52	4	11	5
G096	1	1	2	0	38	3	11	0
G097	1	1	2	1	33	3	14	5
G098	1	1	2	1	38	4	11	5
G099	1	1	2	0	55	4	11	10
G100	1	1	2	0	44	5	11	5
G101	1	1	2	1	33	4	14	10
G102	1	1	2	0	26	3	15	0
G103	1	1	2	1	50	3	11	6
NG036	1	0	1	1	37	4	21	10
NG037	1	0	1	0	32	3	17	10
NG038	1	0	1	1	23	4	13	5
NG039	1	0	1	0	29	3	12	10
NG040	1	0	1	1	23	3	15	10
NG041	1	0	1	0	28	4	17	3
NG042	1	0	1	1	22	4	16	7
NG043	1	0	1	0	16	4	9	2
NG044	1	0	1	1	26	4	16	5
NG045	1	0	1	0	21	5	15	10
NG046	1	0	1	1	25	4	13	5
NG047	1	0	1	1	36	3	17	3
NG048	1	0	1	1	22	4	15	10
NG049	1	0	1	0	22	3	15	8
NG050	1	0	1	0	48	4	17	10
NG051	1	0	1	1	20	4	13	0
NG052	1	0	1	0	23	4	16	5
NG053	1	0	1	1	19	4	12	8
NG054	1	0	1	0	22	3	13	3
NG055	1	0	1	1	24	4	17	8
NG056	1	0	1	1	22	4	14	10
NG057	1	0	1	0	46	4	16	10
NG058	1	0	1	1	55	4	18	10
NG059	1	0	1	1	26	3	17	5
NG060	1	0	1	0	23	3	13	2
NG078	1	0	1	0	46	2	14	4
NG080	1	0	1	0	22	3	12	6
NG067	1	0	1	0	19	4	10	10
NG071	1	0	1	1	45	3	13	10
NG076	1	0	1	0	38	3		5
NG077	1	0	1	1	45	3	12	10
NG079	1	0	1	1	43	3	12	5
NG066	1	0	1	0	44	3	15	5
NG061	1	0	1	0	50	3	13	3
NG069	1	0	1	0	28	4	17	10
NG068	1	0	1	1	42	3	13	10
NG072	1	0	1	1	44	3	11	10
NG062	1	0	1	0	47	4	14	5
NG063	1	0	1	1	46	3	11	4
NG065	1	0	1	1	29	3	18	10
NG070	1	0	1	0	22	3	16	10
NG074	1	0	1	0	36	4	14	4
NG073	1	0	1	0	24	3	12	10
NG064	1	0	1	0	50	3	11	5
NG075	1	0	1	1	54	3	11	10
NG084	1	0	1	1	29	3	11	4
NG090	1	0	1	0	26	3	12	10
NG085	1	0	1	1	49	3	14	5
NG099	1	0	1	1	22	3	13	6
NG098	1	0	1	0	24	5	17	0
NG081	1	0	1	0	37	4	8	10
NG083	1	0	1	0	55	3	11	3
NG100	1	0	1	1	57	3	8	10
NG082	1	0	1	1	39	3	8	5
NG086	1	0	1	0	16	3	8	10
NG097	1	0	1	1	27	4	9	10
NG088	1	0	1	1	26	3	17	0
NG096	1	0	1	1	20	4	13.5	5
NG087	1	0	1	0	21	3	14	10
NG089	1	0	1	0	54	3	13	10
NG091	1	0	1	1	55	4	13	5
NG95	1	0	1	0	52	2	11	5
NG94	1	0	1	0	25	4	12	5
NG93	1	0	1	0	42	3	16	5
NG092	1	0	1	0	55	3	15	5
NS001	0	0	1	1	49	3	16	10
NS002	0	0	1	0	25	3	11	5
NS003	0	0	1	1	30	4	18	6
NS004	0	0	1	1	44	3	11	10
NS005	0	0	1	0	21	3	14	10
NS006	0	0	1	1	23	4	17	5
NS007	0	0	1	1	17	4	7	5
NS008	0	0	1	1	20	4	13	10
NS009	0	0	1	1	23	4		5
NS010	0	0	1	1	37	3	18	5
NS011	0	0	1	1	31	3	17	10
NS012	0	0	1	1	23	3		3
NS013	0	0	1	1	26	4		10
NS014	0	0	1	1	51	4	17	5
NS015	0	0	1	0	22	3	14	6
NS016	0	0	1	1	23	4	16	5
NS017	0	0	1	0	25	3	18	5
NS018	0	0	1	0	30	3	17	5
NS019	0	0	1	0	29	4	17	10
NS020	0	0	1	1	20	4		10
NS021	0	0	1	1	19	3		5
NS022	0	0	1	1	21	4	14	5
NS023	0	0	1	1	35	4	18	0
NS024	0	0	1	0	21	3	14	8
NS025	0	0	1	1	57	3	20	10
NS026	0	0	1	1	23	3	14	7
NS027	0	0	1	1	22	3	15	5
NS028	0	0	1	1	23	4	15	10
NS029	0	0	1	1	31	3		10
NS030	0	0	1	0	22	3	15	3
NS031	0	0	1	0	32	4	17	10
NS032	0	0	1	0	23	4	16	10
NS033	0	0	1	0	22	3	16	10
NS034	0	0	1	0	38	4	19	10
NS035	0	0	1	1	41	3	12	10
NS036	0	0	1	0	22	4		10
NS037	0	0	1	0	38	3	20	10
NS038	0	0	1	1	22	4	15	5
NS039	0	0	1	1	22	3	15	4
NS040	0	0	1	0	21	3	12	10
NS041	0	0	1	1	30	3	17	5
NS042	0	0	1	1	45	3	19	5
NS043	0	0	1	1	23	4		10
NS044	0	0	1	0	20	4	12	5
NS045	0	0	1	0	57	3	12	5
NS046	0	0	1	0	48	2	18	10
NS047	0	0	1	0	25	4	13	10
NS048	0	0	1	0	23	4	15	10
NS049	0	0	1	0	23	3	18	4
NS050	0	0	1	0	52	3	13	0
NS051	0	0	1	0	27	4	18	10
NS052	0	0	1	0	23	5	14	4
NS053	0	0	1	0	24	5	15	10
NS055	0	0	1	0	26	3	17	6
NS056	0	0	1	1	27	4	17	2
NS057	0	0	1	0	30	3	13	5
NS058	0	0	1	0	26	3	17	3
NS059	0	0	1	0	57	4	15	7
NS060	0	0	1	0	41	4	13	4
NS061	0	0	1	0	31	3	17	0
NS062	0	0	1	0	41	3	11	8
NS063	0	0	1	0	19	3	12	7
NS065	0	0	1	1	35	2	14	0
NS066	0	0	1	1	50	4	12	5
NS067	0	0	1	1	30	4	17	10
NS068	0	0	1	0	30	3	17	10
NS069	0	0	1	1	45	4	23	5
NS070	0	0	1	1	45	4	19	5
NS071	0	0	1	1	24	4	17	10
NS072	0	0	1	1	38	3	21	5
NS074	0	0	1	0	28	4	17	10
NS075	0	0	1	1	27	4	17	2
NS076	0	0	1	0	31	3	14	10
NS077	0	0	1	0	51	4	17	5
NS078	0	0	1	1	45	3	18	5
NS079	0	0	1	1	35	4	17	4
S001	0	1	3	1	52	3	12	10
S002	0	1	2	0	38	4	22	5
S003	0	1	3	0	33	3	23	7
S004	0	1	2	1	30	3		5
S005	0	1	2	1	47	5	12	0
S006	0	1	2	1	44	4	20	4
S007	0	1	2	1	30	3	12	10
S008	0	1	3	1	33	3	19	10
S009	0	1	3	1	32	3	16	10
S010	0	1	2	1	33	3	14	0
S011	0	1	3	1	35	4		3
S012	0	1	2	1	43	4	12	8
S013	0	1	2	1	34	3	20	10
S014	0	1	2	1	46	3	21	10
S015	0	1	2	1	28	4	22	10
S016	0	1	2	1	36	4	19	7
S017	0	1	2	1	40	3	16	8
S018	0	1	2	0	36	4	17	9
S019	0	1	2	0	30	3	15	4
S020	0	1	2	0	29	4	21	9
S021	0	1	2	1	57	2	11	5
S022	0	1	3	1	43	2	13	2
S023	0	1	2	1	42	3	26	8
S024	0	1	3	1	40	2	11	3
S025	0	1	3	1	27	4	17	5
S026	0	1	3	1	37	4	19	6
S027	0	1	2	1	34	3	14	5
S028	0	1	3	1	49	3	19	10
S029	0	1	3	0	34	3	19	6
S030	0	1	3	0	36	3	19	5
S031	0	1	3	0	43	3	10	5
S032	0	1	3	1	50	3	11	10
S033	0	1	2	0	42	3	23	2
S034	0	1	2	1	27	3	15	5
S035	0	1	3	1	40	3	14	4
S036	0	1	3	1	53	4	11	0
S037	0	1	2	1	37	3	17	5
S038	0	1	3	1	46	4	15	10
S039	0	1	3	1	48	4	15	10
S040	0	1	2	0	25	3	16	3
S041	0	1	2	0	31	3	19	0
S042	0	1	2	0	37	4	19	10
S043	0	1	2	0	36	3	18	7
S044	0	1	3	0	44	3	16	4
S045	0	1	3	1	55	3	12	5
S046	0	1	3	1	50	3	12	5
S047	0	1	2	0	29	3	15	10
S048	0	1	2	1	30	3	13	10
S049	0	1	2	0	30	4	18	4
S050	0	1	3	0	40	4	14	0
S051	0	1	3	0	24	3	12	10
S052	0	1	3	0	43	4		2
S053	0	1	2	0	22	4	15	7
S054	0	1	2	0	27	4	19	5
S055	0	1	2	0	28	3	18	7
S056	0	1	2	0	25	3	14	4
S057	0	1	3	0	29	4		5
S058	0	1	3	0	21	3	12	5
S059	0	1	2	0	36	3	12	5
S060	0	1	3	0	54	3	16	10
S061	0	1	3	0	48	3	11	5
S062	0	1	3	0	27	3	13	10
S063	0	1	3	0	46	3	11	10
S064	0	1	3	1	41	3	11	5
S065	0	1	2	0	18	3	10	1
S066	0	1	2	0	23	3	15	8
S068	0	1	3	1	22	4	12	0
S069	0	1	2	0	22	4	12	5
S070	0	1	3	0	48	3	14	5
S071	0	1	3	0	38	4	11	3
S072	0	1	2	1	24	4	17	4
S073	0	1	2	1	28	3	17	9
S074	0	1	2	0	38	2	16	1
S075	0	1	2	1	41	2	18	10
S076	0	1	2	1	33	4	22	5
S077	0	1	2	1	37	3	19	3
S078	0	1	3	0	32	3	16	5
S080	0	1	3	0	44	4	12	5
S081	0	1	3	0	57	3	14	10
S082	0	1	3	0	54	3	11	5
S083	0	1	3	1	37	3	14	10
S084	0	1	3	1	42	3	19	10
S085	0	1	3	1	53	3	12	5
S086	0	1	2	1	29	4	15	10
S087	0	1	2	1	45	3	23	5
S088	0	1	2	1	30	3	11	2
S089	0	1	3	1	51	3	14	10
S090	0	1	3	1	39	3	14	10
S091	0	1	3	0	31	4	18	2
S092	0	1	2	0	44	5	17	4
S093	0	1	2	0	17	4	10	4
S094	0	1	2	1	18	3	12	5
S095	0	1	3	0	20	4	10	10
S096	0	1	2	1	17	3	8	3
S097	0	1	2	1	22	4	14	10
S098	0	1	3	1	31	3	17	10
S100	0	1	3	0	52	3	17	10
S101	0	1	3	0	39	3	10	10
S102	0	1	2	0	44	3	14	0
NS080	0	0	1	0	27	3	12	8
NS081	0	0	1	0	36	3	19	10
NS082	0	0	1	1	31	5	20	4
NS083	0	0	1	0	34	4	21	4
NS084	0	0	1	0	31	4	19	10
NS085	0	0	1	1	27	3		8
NS086	0	0	1	1	26	3	18	10
NS087	0	0	1	0	34	4	17	10
NS088	0	0	1	0	30	4	17	10
NS089	0	0	1	0	31	4	17	10
NS090	0	0	1	1	33	3	12	10
NS091	0	0	1	1	32	3	18	4
NS092	0	0	1	1	31	4	17	10
NS093	0	0	1	1	31	4	15	10
NS094	0	0	1	1	45	5	15	10
NS095	0	0	1	1	32	3	12	10
NS096	0	0	1	1	30	4		10
NS097	0	0	1	1	43	4	18	10
NS098	0	0	1	1	49	3	14	10
NS099	0	0	1	1	25	4	17	10
NS100	0	0	1	1	52	3	17	10
